# Supplementary material for: The Relevance of Optical Coherence Tomography Angiography in Screening and Monitoring Hypertensive Patients with Carotid Artery Stenosis
Source: Diagnostics (Basel). 2025 May 30;15(11):1393. doi: 10.3390/diagnostics15111393 (PMC12153997; doi:10.3390/diagnostics15111393)
Supplement: Supplementary file 1 [file diagnostics-15-01393-s001.zip]

Archive with 1 entries (1 files):
- diagnostics-3560157-supplementary.pdf
